# Supplementary material for: Clinical outcomes of gastrointestinal bleeding management during anticoagulation therapy
Source: PLoS One. 2022 Jun 3;17(6):e0269262. doi: 10.1371/journal.pone.0269262 (PMC9165820; doi:10.1371/journal.pone.0269262)
Supplement: S1 Data — (XLSX) [file pone.0269262.s001.xlsx]

## Sheet: warfarin_GI_bleeding2021_ver12
Discontinue_strategy	Sequential#	Vita_K	Vita_K_dose_10mg	FFP	FFP_dose	RBC_transfusion	RBC_transfu_pint	LMWH_bridge	warfarin_dose	antiplt	Symptoms_at_adm	Symptoms_sub	NewGBscore	Age	CHA2DS2계산	event_number	Ageover65_75	Higher_75	Elderly_over_65yr	Gender_score	Current_smoker	dyslipidemia	HTN	DM	stroke	CHF	abnomal_kinedy_function	abnomal_liver_enzyme	Valve_disease	PCI_CABG유무	MAZE	antiplt_yes	pacemaker	Statin	highrisk	CHAD5이상	stroke_copy	stroke_1_Infarc_2_ICH	Atrial_fib_valve	CHAD_Over6ormore	Mitral_mech_or_stroke_CHAD7	prosthetic_valve_AF	Past_bleeding_history	Labile_INR	Alcohol	bleeding_history_2	PMV	Valve_replace_surg	Which_vavle_op
0	1	0	0	0	0	1	3	0	#NULL!	0	1	#NULL!	12	76	5	1	2	1	1	1	0	0	1	0	0	1	0	1	1	0	0	0	0	0	1	1	0	2	0	0	0	0	0	1	0	1	#NULL!	0	0
0	2	0	0	0	0	1	5	0	3	0	1	#NULL!	10	74	5	2	1	0	1	0	1	0	1	1	1	0	0	0	0	0	0	0	0	0	1	1	1	1	0	0	0	0	0	0	0	0	#NULL!	0	0
1	3	0	0	0	4	1	6	0	#NULL!	0	1	2	14	88	5	3	2	1	1	1	#NULL!	0	1	0	0	1	1	1	0	0	0	0	0	0	1	1	0	0	0	0	0	0	0	1	0	0	#NULL!	0	0
1	4	0	0	1	3	1	1	0	#NULL!	0	2	#NULL!	8	77	4	5	2	1	1	1	0	0	1	0	0	1	1	0	0	0	1	0	1	1	0	0	0	0	0	0	0	0	0	1	0	0	#NULL!	1	3
0	5	1	1	1	2	1	13	0	1.5	1	2	#NULL!	6	70	5	5	1	0	1	1	0	#NULL!	1	1	0	1	0	0	0	#NULL!	#NULL!	1	#NULL!	1	1	1	0	1	0	0	0	0	#NULL!	0	0	#NULL!	#NULL!	0	0
1	6	1	1	0	0	1	5	0	5	0	3	#NULL!	11	65	3	6	1	0	1	0	1	1	0	1	0	1	0	1	0	0	1	0	0	1	1	0	0	0	1	0	1	1	0	0	0	0	#NULL!	1	4
0	7	1	1	0	0	1	3	0	#NULL!	0	1	#NULL!	11	75	2	7	2	1	1	0	0	0	1	0	0	0	0	1	0	0	0	0	0	1	0	0	0	0	0	0	0	0	0	0	0	0	#NULL!	0	0
1	8	0	0	0	0	0	0	0	#NULL!	1	1	#NULL!	14	88	7	8	2	1	1	1	#NULL!	1	1	1	1	1	0	0	1	1	0	1	0	0	1	1	1	1	0	1	1	0	0	0	1	0	#NULL!	0	0
0	9	1	1	0	0	1	5	0	#NULL!	0	1	2	12	84	5	9	2	1	1	1	0	0	1	1	0	1	1	0	1	0	1	0	0	0	1	1	0	0	1	0	1	1	0	0	0	0	#NULL!	1	4
1	10	1	1	0	0	1	6	0	#NULL!	0	1	#NULL!	13	87	6	10	2	1	1	0	0	0	1	1	1	1	0	0	0	0	0	0	0	0	1	1	1	0	0	1	0	1	0	1	0	0	#NULL!	0	0
1	11	0	0	0	#NULL!	0	#NULL!	#NULL!	#NULL!	0	1	#NULL!	8	76	3	11	2	1	1	1	0	0	1	0	0	0	0	0	0	0	0	0	0	#NULL!	0	0	0	0	0	0	0	0	0	0	0	0	#NULL!	0	0
1	12	0	0	0	#NULL!	0	#NULL!	#NULL!	#NULL!	0	6	#NULL!	8	81	6	12	2	1	1	0	#NULL!	#NULL!	1	1	1	1	0	0	0	#NULL!	#NULL!	0	#NULL!	#NULL!	1	1	1	1	0	1	0	0	#NULL!	0	0	#NULL!	#NULL!	0	0
0	13	1	1	1	2	1	6	1	2.75	0	1	6	12	68	6	100	1	0	1	1	0	0	1	0	1	1	1	1	0	0	1	0	1	0	1	1	1	0	1	1	1	1	0	0	0	0	#NULL!	1	8
0	14	1	1	0	0	0	0	1	5	0	1	#NULL!	12	73	5	100	1	0	1	1	0	0	1	1	0	1	0	1	0	0	0	0	0	1	1	1	0	0	1	0	0	0	0	0	0	0	#NULL!	0	0
1	15	1	1	0	0	1	2	0	3.75	0	1	#NULL!	10	80	5	100	2	1	1	1	0	0	1	1	0	1	0	0	0	0	0	0	0	0	1	1	0	0	1	0	0	1	0	0	0	0	#NULL!	1	2
1	16	1	1	0	0	1	3	0	#NULL!	1	1	4	#NULL!	81	7	100	2	1	1	1	0	0	1	1	1	1	1	0	1	1	0	1	0	0	1	1	1	0	1	1	1	1	0	0	0	0	#NULL!	1	5
1	17	0	0	0	0	0	0	0	2.75	0	1	6	10	85	7	100	2	1	1	1	0	0	1	1	1	1	0	0	0	0	1	0	0	1	1	1	1	2	1	1	1	1	0	0	0	0	#NULL!	1	7
0	18	1	0.5	0	0	1	7	0	3.75	0	1	#NULL!	8	76	4	100	2	1	1	1	0	0	1	0	0	1	0	0	1	0	0	0	0	0	1	0	0	0	1	0	1	1	0	1	0	0	#NULL!	1	4
0	19	0	0	0	#NULL!	0	#NULL!	#NULL!	#NULL!	0	1	#NULL!	10	72	5	100	1	0	1	1	0	0	1	1	0	1	1	0	0	0	0	0	0	#NULL!	1	1	0	0	1	0	0	1	0	0	0	0	#NULL!	0	0
1	20	1	1	1	5	1	4	0	2	0	1	#NULL!	11	71	2	100	1	0	1	0	1	0	0	1	0	0	0	0	0	0	1	0	0	0	0	0	0	0	1	0	0	1	0	0	0	0	#NULL!	1	3
1	21	0	0	0	0	0	0	0	3.25	0	1	5	10	59	2	100	0	0	0	1	1	1	1	0	0	0	1	0	0	0	0	0	0	1	0	0	0	0	1	0	0	0	0	1	0	0	1	0	0
1	22	0	0	0	0	0	0	0	#NULL!	0	1	#NULL!	7	54	1	100	0	0	0	0	1	0	1	0	0	0	1	0	0	0	0	0	0	0	0	0	0	0	0	0	0	0	0	0	0	0	#NULL!	0	0
1	23	0	0	0	#NULL!	0	#NULL!	#NULL!	#NULL!	0	1	#NULL!	8	79	6	100	2	1	1	1	#NULL!	1	1	1	1	0	1	0	0	0	0	0	0	#NULL!	1	1	1	0	1	1	0	1	0	1	1	0	#NULL!	1	7
0	24	1	1	0	0	0	0	0	#NULL!	0	1	#NULL!	8	78	5	100	2	1	1	0	#NULL!	0	1	1	1	0	1	0	0	0	1	0	1	0	1	1	1	1	1	0	0	0	0	0	0	0	#NULL!	1	2
1	25	0	0	0	#NULL!	0	#NULL!	#NULL!	#NULL!	1	2	#NULL!	8	44	2	100	0	0	0	0	1	1	1	1	0	0	0	1	0	1	0	1	0	#NULL!	0	0	0	0	1	0	0	0	#NULL!	0	1	#NULL!	#NULL!	0	0
0	26	0	0	0	0	0	0	0	#NULL!	0	2	#NULL!	8	72	2	100	1	0	1	0	0	0	0	0	0	1	0	0	0	0	0	0	0	0	0	0	0	0	1	0	0	1	0	0	0	1	#NULL!	1	2
1	27	1	1	0	0	1	4	0	#NULL!	0	2	#NULL!	8	74	4	100	1	0	1	1	0	1	0	1	0	1	1	0	0	0	0	0	0	0	0	0	0	0	1	0	0	0	0	0	0	0	#NULL!	0	0
0	28	0	0	0	0	1	2	0	5	0	2	6	8	61	3	100	0	0	0	1	0	0	1	0	0	1	0	0	0	0	0	0	0	0	1	0	0	0	1	0	1	1	0	0	0	0	#NULL!	1	4
0	29	0	0	0	0	1	5	0	3.5	1	2	#NULL!	9	71	4	100	1	0	1	0	0	0	1	1	0	1	0	0	1	0	0	1	0	1	1	0	0	0	1	0	1	1	0	0	0	0	#NULL!	1	4
1	30	1	1	0	0	1	2	0	3.25	0	2	#NULL!	6	66	4	100	1	0	1	1	0	0	1	1	0	0	0	0	0	0	0	0	0	1	0	0	0	0	1	0	0	0	0	0	0	0	#NULL!	0	0
1	31	0	0	0	0	0	0	0	#NULL!	1	2	#NULL!	6	76	3	100	2	1	1	1	#NULL!	#NULL!	0	1	0	0	1	0	0	1	1	1	0	0	1	0	0	1	1	0	1	1	#NULL!	0	0	#NULL!	#NULL!	1	4
1	32	1	1	1	8	1	7	0	#NULL!	0	2	#NULL!	7	79	5	100	2	1	1	1	0	0	0	1	1	0	0	0	1	0	0	0	0	1	1	1	1	0	1	0	0	0	0	0	0	0	#NULL!	0	0
0	33	1	1	0	0	1	3	0	#NULL!	1	2	#NULL!	6	61	2	100	0	0	0	1	0	0	1	0	0	0	1	0	0	1	1	1	0	1	0	0	0	0	1	0	1	1	0	0	0	0	#NULL!	1	4
0	34	0	0	1	1	1	5	1	5.5	1	2	#NULL!	7	69	4	100	1	0	1	0	1	0	1	0	1	0	0	0	1	0	0	1	0	0	1	0	1	1	1	0	0	1	0	0	1	1	#NULL!	0	0
1	35	1	0.5	0	0	1	2	0	2.5	0	2	#NULL!	7	85	4	100	2	1	1	1	0	0	1	1	0	0	0	0	1	0	0	0	0	0	0	0	0	0	1	0	0	1	0	1	0	0	#NULL!	1	2
0	36	0	0	0	0	0	0	#NULL!	#NULL!	0	2	#NULL!	6	70	3	100	1	0	1	1	0	0	1	0	0	0	0	0	0	0	0	0	0	0	0	0	0	0	1	0	0	0	0	0	0	1	#NULL!	0	0
1	37	0	0	0	#NULL!	0	#NULL!	#NULL!	#NULL!	0	2	#NULL!	6	67	2	100	1	0	1	0	0	1	1	0	0	0	0	0	0	0	0	0	0	#NULL!	0	0	0	0	1	0	0	0	0	0	1	1	#NULL!	0	0
0	38	0	0	0	#NULL!	0	0	#NULL!	#NULL!	0	2	#NULL!	6	83	4	100	2	1	1	0	0	0	0	1	1	0	0	0	0	0	0	0	0	#NULL!	1	0	1	1	0	0	1	0	0	0	0	0	#NULL!	1	4
1	39	0	0	0	#NULL!	0	#NULL!	#NULL!	#NULL!	0	2	#NULL!	6	82	2	100	2	1	1	0	#NULL!	0	0	1	0	0	0	0	0	0	1	0	0	#NULL!	0	0	0	0	1	0	0	0	0	1	0	0	#NULL!	1	5
1	40	0	0	0	0	1	4	0	2	1	3	4	9	79	4	100	2	1	1	1	0	0	0	1	0	1	0	0	0	0	0	1	0	0	0	0	0	0	1	0	0	0	0	0	0	0	#NULL!	0	0
0	41	1	1	0	0	1	2	0	3.25	1	3	5	3	67	4	100	1	0	1	1	0	0	1	0	0	1	1	0	0	0	1	1	1	0	1	0	0	1	1	0	1	1	0	0	0	1	#NULL!	1	4
0	42	0	0	0	0	1	2	1	2	0	3	#NULL!	10	77	4	100	2	1	1	1	0	0	1	0	0	1	0	0	0	0	0	0	0	0	1	0	0	0	1	0	1	1	0	0	0	0	#NULL!	1	4
0	43	0	0	0	0	1	4	0	3.25	0	3	4	11	75	5	100	2	1	1	1	0	0	1	1	0	1	0	0	1	0	1	0	1	0	1	1	0	0	1	0	1	1	0	0	0	0	#NULL!	1	8
1	44	0	0	0	0	1	4	0	#NULL!	0	3	#NULL!	7	65	3	100	1	0	1	1	0	0	0	1	0	0	0	0	1	0	1	0	0	0	0	0	0	0	1	0	0	1	0	0	0	0	#NULL!	1	2
1	45	1	0	1	2	1	12	1	2	0	4	#NULL!	7	74	3	100	1	0	1	0	0	0	1	1	0	0	1	0	1	0	0	0	0	1	0	0	0	0	1	0	0	1	0	0	0	0	#NULL!	1	7
0	46	1	1	1	4	1	3	0	#NULL!	0	5	#NULL!	7	51	2	100	0	0	0	0	0	1	1	0	0	1	0	0	0	0	1	0	0	0	0	0	0	0	1	0	0	1	0	0	1	0	#NULL!	1	7
0	47	1	1	0	0	1	2	0	3.75	1	5	6	6	50	2	100	0	0	0	1	0	1	0	1	0	0	1	0	0	0	0	1	0	1	0	0	0	0	1	0	0	1	0	0	1	0	#NULL!	0	0
1	48	0	0	0	0	0	0	0	2	0	6	#NULL!	3	76	5	100	2	1	1	1	#NULL!	0	1	1	0	1	0	0	1	0	1	0	1	0	1	1	0	0	1	0	1	1	0	0	0	0	#NULL!	1	4
0	49	1	1	0	0	0	0	0	2	0	6	#NULL!	6	52	2	100	0	0	0	0	0	0	1	0	0	1	0	0	1	0	0	0	0	0	1	0	0	0	1	0	1	1	0	0	1	1	#NULL!	1	4
1	50	1	1	1	4	1	4	0	#NULL!	0	6	#NULL!	9	68	3	100	1	0	1	1	0	0	0	0	0	1	0	0	0	0	0	0	0	1	0	0	0	0	1	0	0	0	0	0	0	0	#NULL!	0	0
1	51	0	0	0	0	1	3	0	3	0	6	#NULL!	6	73	5	100	1	0	1	1	0	1	0	1	1	0	0	0	1	0	0	0	0	0	1	1	1	1	1	0	1	0	0	0	1	0	#NULL!	1	4
1	52	0	0	0	#NULL!	0	#NULL!	#NULL!	#NULL!	0	6	#NULL!	6	58	1	100	0	0	0	0	#NULL!	#NULL!	1	0	0	0	0	0	0	#NULL!	#NULL!	0	#NULL!	#NULL!	0	0	0	0	1	0	0	0	#NULL!	0	0	#NULL!	#NULL!	0	0
1	53	0	0	0	#NULL!	0	#NULL!	#NULL!	#NULL!	0	1	#NULL!	3	77	6	100	2	1	1	1	#NULL!	0	1	1	1	0	1	0	0	0	0	0	0	#NULL!	1	1	1	1	0	1	0	0	0	0	0	0	#NULL!	0	0
1	54	1	1	0	0	0	0	0	2	0	2	#NULL!	10	73	5	100	1	0	1	0	1	0	1	0	1	1	1	1	0	0	0	0	0	0	1	1	1	1	0	0	0	0	0	0	1	1	#NULL!	0	0
1	55	1	1	0	0	1	4	0	#NULL!	1	1	#NULL!	12	75	3	100	2	1	1	0	0	1	0	1	0	1	1	1	0	1	1	1	0	0	0	0	0	0	0	0	0	0	0	0	1	0	#NULL!	0	0
1	56	1	1	1	2	0	0	0	0	0	1	5	10	73	3	100	1	0	1	0	0	0	1	0	0	1	0	1	0	0	1	0	0	0	0	0	0	0	0	0	0	0	0	1	0	1	#NULL!	1	7
1	57	1	1	1	2	1	5	0	#NULL!	0	1	4	15	82	7	100	2	1	1	1	#NULL!	0	1	1	1	1	0	1	0	0	0	0	0	1	1	1	1	0	0	1	1	0	0	0	0	0	#NULL!	0	0
1	58	0	0	0	#NULL!	0	#NULL!	#NULL!	#NULL!	1	1	#NULL!	7	66	3	100	1	0	1	0	#NULL!	0	0	1	0	1	0	1	0	0	0	1	0	#NULL!	0	0	0	0	0	0	0	0	0	0	0	0	#NULL!	0	0
1	59	0	0	0	#NULL!	0	#NULL!	#NULL!	#NULL!	0	1	#NULL!	#NULL!	62	3	100	0	0	0	0	#NULL!	1	0	0	1	1	0	1	0	0	0	0	0	#NULL!	0	0	1	0	0	0	0	0	0	0	1	0	#NULL!	0	0
1	60	1	1	1	2	1	9	1	4.25	0	1	#NULL!	10	81	3	100	2	1	1	1	0	0	1	0	0	0	1	1	0	0	0	0	0	1	0	0	0	0	0	0	0	0	0	0	0	0	#NULL!	0	0
1	61	0	0	0	0	1	2	0	#NULL!	0	1	#NULL!	#NULL!	88	3	100	2	1	1	1	0	0	1	0	0	0	1	1	0	0	0	0	0	0	0	0	0	0	0	0	0	0	0	0	0	0	#NULL!	0	0
1	62	0	0	0	0	1	4	0	4	1	1	4	12	81	2	100	2	1	1	0	0	1	1	0	0	0	0	1	0	1	0	1	0	0	0	0	0	0	0	0	0	0	0	0	1	1	#NULL!	0	0
1	63	0	0	0	#NULL!	0	#NULL!	#NULL!	#NULL!	1	1	#NULL!	10	74	2	100	1	0	1	0	#NULL!	0	1	0	0	0	0	1	0	0	0	1	0	#NULL!	0	0	0	0	0	0	0	0	0	1	0	0	#NULL!	0	0
1	64	0	0	0	0	0	0	0	2	0	1	#NULL!	10	74	5	100	1	0	1	1	#NULL!	0	1	1	0	1	0	0	1	0	0	0	0	1	1	1	0	0	0	0	0	0	0	0	0	0	#NULL!	0	0
1	65	1	1	0	0	1	2	0	1	0	1	4	#NULL!	84	7	100	2	1	1	1	0	0	1	1	1	1	0	0	1	0	0	0	0	0	1	1	1	1	0	1	1	0	0	0	0	0	#NULL!	0	0
1	66	1	1	0	0	1	5	0	#NULL!	0	1	2	10	94	5	100	2	1	1	1	0	0	1	1	0	1	1	0	0	0	0	0	0	0	1	1	0	0	0	0	0	0	0	0	0	0	#NULL!	0	0
1	67	1	1	1	2	1	5	0	#NULL!	0	1	3	12	72	5	100	1	0	1	1	#NULL!	0	1	1	0	1	1	0	1	0	0	0	0	1	1	1	0	0	0	0	0	0	0	0	0	0	#NULL!	0	0
1	68	1	1	0	0	1	3	0	3.5	0	1	#NULL!	12	83	3	100	2	1	1	0	0	1	1	0	0	1	0	0	0	0	0	0	0	0	0	0	0	0	0	0	0	0	1	0	1	1	#NULL!	0	0
0	69	0	0	0	0	1	2	0	3.5	0	1	#NULL!	7	66	3	100	1	0	1	0	0	0	0	1	0	1	0	0	0	0	0	0	0	1	0	0	0	0	0	0	0	0	0	0	0	1	#NULL!	0	0
1	70	0	0	0	0	0	0	0	#NULL!	1	1	2	12	62	3	100	0	0	0	0	0	0	1	1	0	1	0	0	0	1	0	1	0	0	0	0	0	0	0	0	0	0	0	0	0	0	#NULL!	0	0
1	71	1	0.5	0	0	1	3	0	2.75	0	1	4	12	91	7	100	2	1	1	1	0	1	1	1	1	1	1	0	0	0	0	0	0	0	1	1	1	0	0	1	1	0	0	0	1	0	#NULL!	0	0
1	72	0	0	0	0	1	2	0	#NULL!	1	1	6	12	73	5	100	1	0	1	1	0	#NULL!	1	1	0	1	1	0	0	#NULL!	#NULL!	1	#NULL!	1	1	1	0	0	0	0	0	0	#NULL!	0	0	#NULL!	#NULL!	0	0
1	73	0	0	0	#NULL!	0	#NULL!	#NULL!	#NULL!	0	1	#NULL!	10	74	4	100	1	0	1	1	0	0	1	0	0	1	1	0	1	0	0	0	0	#NULL!	1	0	0	0	0	0	1	0	0	0	0	0	#NULL!	1	8
1	74	0	0	0	#NULL!	0	#NULL!	#NULL!	#NULL!	0	1	#NULL!	10	75	6	100	2	1	1	0	#NULL!	0	1	1	1	1	0	0	0	0	0	0	0	#NULL!	1	1	1	0	0	1	0	0	0	1	0	0	#NULL!	0	0
0	75	0	0	0	#NULL!	0	#NULL!	#NULL!	#NULL!	0	1	#NULL!	10	63	2	100	0	0	0	0	#NULL!	0	1	0	0	1	0	0	0	0	0	0	1	#NULL!	0	0	0	0	0	0	0	0	0	0	0	0	#NULL!	0	0
0	76	1	1	0	0	1	4	1	3	1	1	6	8	64	3	100	0	0	0	1	0	0	1	1	0	0	1	0	0	1	0	1	0	0	1	0	0	1	0	0	1	0	0	0	0	1	#NULL!	1	4
1	77	0	0	0	0	1	4	0	#NULL!	0	1	#NULL!	8	84	3	100	2	1	1	1	0	1	0	1	0	0	0	0	0	0	0	0	1	0	1	0	0	1	0	0	0	0	0	1	1	0	#NULL!	0	0
1	78	1	1	0	0	1	4	0	#NULL!	0	1	#NULL!	10	83	4	100	2	1	1	1	0	0	1	1	0	0	0	0	0	0	0	0	0	0	0	0	0	0	0	0	0	0	0	0	0	0	#NULL!	0	0
1	79	1	1	0	0	1	2	0	#NULL!	0	1	#NULL!	9	67	3	100	1	0	1	1	1	0	1	0	0	0	1	0	0	0	0	0	0	0	0	0	0	0	0	0	0	0	0	0	0	0	#NULL!	0	0
1	80	0	0	0	0	1	3	0	#NULL!	1	1	#NULL!	10	71	3	100	1	0	1	1	0	1	0	1	0	0	0	0	0	1	0	1	0	0	0	0	0	0	0	0	0	0	0	0	0	0	#NULL!	0	0
1	81	0	0	0	0	1	6	0	#NULL!	0	1	#NULL!	10	87	3	100	2	1	1	1	0	1	0	1	0	0	1	0	0	0	0	0	0	0	0	0	0	0	0	0	0	0	0	0	1	0	#NULL!	0	0
1	82	1	0.5	0	0	1	5	0	#NULL!	1	1	#NULL!	10	82	4	100	2	1	1	1	0	0	1	1	0	0	1	0	0	0	0	1	0	0	0	0	0	#NULL!	0	0	0	0	0	0	0	0	#NULL!	0	0
1	83	0	0	0	0	1	4	0	#NULL!	0	1	#NULL!	10	66	2	100	1	0	1	0	0	0	1	0	0	0	0	0	0	0	0	0	1	0	1	0	0	0	0	0	1	0	0	1	0	0	#NULL!	1	8
1	84	1	1	1	3	1	3	0	#NULL!	0	1	2	6	64	4	100	0	0	0	1	#NULL!	0	1	0	1	0	0	0	1	0	0	0	0	1	1	0	1	1	0	0	0	0	0	0	0	0	#NULL!	0	0
0	85	0	0	0	0	1	5	0	3	1	1	5	11	69	4	100	1	0	1	1	0	0	0	0	1	0	0	0	1	1	0	1	0	0	1	0	1	1	0	0	0	0	0	0	0	1	#NULL!	0	0
1	86	1	1	1	2	1	6	0	#NULL!	0	1	5	14	73	4	100	1	0	1	1	1	1	1	1	0	0	0	0	0	0	0	0	0	1	0	0	0	0	0	0	0	0	0	0	1	0	#NULL!	0	0
0	87	0	0	0	#NULL!	0	#NULL!	#NULL!	#NULL!	0	1	#NULL!	8	73	3	100	1	0	1	1	#NULL!	0	1	0	0	0	1	0	0	0	0	0	0	#NULL!	0	0	0	0	0	0	0	0	0	0	0	0	#NULL!	0	0
0	88	0	0	0	#NULL!	0	#NULL!	#NULL!	#NULL!	1	1	#NULL!	8	81	4	100	2	1	1	1	0	0	1	1	0	0	1	0	0	0	0	1	0	#NULL!	1	0	0	1	0	0	1	0	0	1	0	0	#NULL!	1	4
0	89	0	0	0	#NULL!	0	#NULL!	#NULL!	#NULL!	0	1	#NULL!	8	73	3	100	1	0	1	1	#NULL!	0	0	1	0	0	0	0	1	0	1	0	0	#NULL!	1	0	0	0	0	0	1	0	0	0	0	0	#NULL!	1	4
1	90	0	0	0	#NULL!	0	#NULL!	#NULL!	#NULL!	0	1	#NULL!	#NULL!	78	4	100	2	1	1	1	#NULL!	0	1	1	0	0	0	0	0	0	0	0	0	#NULL!	0	0	0	0	0	0	0	0	0	0	0	0	#NULL!	0	0
0	91	0	0	0	#NULL!	0	#NULL!	#NULL!	#NULL!	0	1	#NULL!	#NULL!	70	4	100	1	0	1	1	#NULL!	0	1	1	0	0	0	0	1	0	0	0	0	#NULL!	0	0	0	0	0	0	0	0	0	0	0	0	#NULL!	0	0
0	92	0	0	0	#NULL!	0	#NULL!	#NULL!	#NULL!	0	1	#NULL!	#NULL!	65	4	100	1	0	1	1	#NULL!	0	0	0	1	0	0	0	0	0	0	0	0	#NULL!	1	0	1	1	0	0	0	0	0	0	0	0	#NULL!	0	0
0	93	0	0	0	#NULL!	0	#NULL!	#NULL!	#NULL!	0	1	#NULL!	8	70	2	100	1	0	1	0	#NULL!	0	1	0	0	0	0	0	0	0	0	0	1	#NULL!	0	0	0	0	0	0	0	0	0	0	0	0	#NULL!	0	0
0	94	0	0	0	#NULL!	0	#NULL!	#NULL!	#NULL!	0	1	#NULL!	#NULL!	70	4	100	1	0	1	0	#NULL!	0	1	0	1	0	0	0	1	0	1	0	0	#NULL!	0	0	1	0	0	0	0	0	0	0	0	0	#NULL!	1	7
1	95	1	0.5	0	0	1	5	0	2	0	2	#NULL!	10	66	5	100	1	0	1	1	0	0	0	0	1	1	1	1	0	0	0	0	0	0	1	1	1	0	0	0	0	0	0	0	0	0	#NULL!	0	0
1	96	0	0	0	0	1	1	0	#NULL!	0	2	#NULL!	10	85	7	100	2	1	1	1	0	0	1	1	1	1	0	1	0	0	0	0	0	0	1	1	1	0	0	1	1	0	0	0	0	0	#NULL!	0	0
1	97	1	1	0	0	1	5	0	2	1	2	#NULL!	5	83	7	100	2	1	1	1	0	1	1	1	1	1	0	1	0	1	1	1	0	0	1	1	1	0	0	1	1	1	0	0	1	0	#NULL!	1	5
1	98	1	1	1	2	1	4	0	1	0	2	#NULL!	10	67	5	100	1	0	1	1	0	0	1	1	0	1	1	1	1	1	0	0	0	0	1	1	0	0	0	0	1	0	0	0	0	0	#NULL!	1	4
0	99	1	1	0	0	1	4	0	3.75	0	2	#NULL!	13	59	3	100	0	0	0	1	0	0	0	1	0	1	1	1	0	0	0	0	0	1	0	0	0	0	0	0	0	0	0	0	0	1	#NULL!	1	5
1	100	0	0	0	#NULL!	0	#NULL!	#NULL!	#NULL!	1	2	#NULL!	10	74	5	100	1	0	1	1	#NULL!	0	1	1	0	1	0	1	1	1	0	1	0	#NULL!	1	1	0	0	0	0	0	0	0	0	0	0	#NULL!	0	0
1	101	1	0.5	0	0	1	5	0	#NULL!	0	2	#NULL!	10	83	2	100	2	1	1	0	0	0	1	0	0	0	0	1	0	0	0	0	0	0	0	0	0	0	0	0	0	0	0	1	0	0	#NULL!	0	0
0	102	0	0	0	0	0	0	0	#NULL!	1	2	#NULL!	8	88	5	100	2	1	1	1	0	0	0	1	1	0	1	1	1	1	0	1	1	1	1	1	1	0	0	0	0	0	0	0	0	1	#NULL!	0	0
1	103	0	0	1	4	1	12	0	2	0	2	#NULL!	8	64	3	100	0	0	0	1	#NULL!	0	1	0	0	1	0	0	0	0	0	0	0	1	0	0	0	0	0	0	0	0	0	0	0	0	#NULL!	0	0
0	104	0	0	0	0	1	1	0	#NULL!	0	2	#NULL!	8	82	6	100	2	1	1	1	0	0	1	0	1	1	1	0	0	0	0	0	0	0	1	1	1	0	0	1	0	0	0	0	0	0	#NULL!	0	0
1	105	0	0	0	0	0	0	0	#NULL!	1	2	#NULL!	8	74	5	100	1	0	1	0	#NULL!	1	1	0	1	1	1	0	0	1	0	1	0	1	1	1	1	1	0	0	0	0	0	0	1	0	#NULL!	0	0
0	106	0	0	0	0	0	0	0	#NULL!	0	2	#NULL!	8	61	4	100	0	0	0	1	0	0	1	1	0	1	0	0	0	0	0	0	0	1	0	0	0	0	0	0	0	0	0	0	0	0	#NULL!	1	2
0	107	0	0	0	0	0	0	1	3	0	2	#NULL!	9	81	7	100	2	1	1	1	0	1	1	1	1	1	0	0	0	0	0	0	0	0	1	1	1	0	0	1	1	0	0	1	1	0	#NULL!	0	0
1	108	0	0	0	0	0	0	0	0	1	2	#NULL!	10	72	5	100	1	0	1	1	0	1	1	1	0	1	0	0	1	0	0	1	0	1	1	1	0	0	0	0	0	0	0	0	1	0	#NULL!	0	0
1	109	0	0	0	0	1	2	0	#NULL!	1	2	#NULL!	10	67	5	100	1	0	1	1	0	0	1	1	0	1	0	0	1	1	0	1	0	0	1	1	0	0	0	0	0	0	0	0	0	0	#NULL!	0	0
1	110	1	1	0	0	1	2	0	#NULL!	1	2	#NULL!	10	89	6	100	2	1	1	0	0	0	1	1	1	1	0	0	0	0	0	1	0	0	1	1	1	0	0	1	0	0	0	0	0	0	#NULL!	0	0
1	111	1	1	0	0	0	0	0	#NULL!	1	2	#NULL!	10	83	6	100	2	1	1	1	0	#NULL!	1	0	1	1	0	0	0	#NULL!	0	1	0	1	1	1	1	1	0	1	0	0	0	0	1	1	#NULL!	0	0
0	112	0	0	0	0	1	3	0	#NULL!	0	2	#NULL!	11	68	3	100	1	0	1	1	0	0	0	0	0	1	0	0	0	0	0	0	0	0	1	0	0	0	0	0	1	0	0	0	0	0	#NULL!	1	4
1	113	0	0	0	#NULL!	0	#NULL!	#NULL!	#NULL!	0	2	#NULL!	8	69	7	100	1	0	1	1	#NULL!	1	1	1	1	1	0	0	0	0	0	0	0	#NULL!	1	1	1	0	0	1	1	0	0	1	1	0	#NULL!	0	0
0	114	0	0	0	#NULL!	0	#NULL!	#NULL!	#NULL!	0	2	#NULL!	8	79	3	100	2	1	1	1	#NULL!	0	0	0	0	1	0	0	1	0	0	0	0	#NULL!	1	0	0	1	0	0	0	0	0	0	0	0	#NULL!	0	0
1	115	0	0	0	0	0	0	0	#NULL!	0	2	#NULL!	8	59	2	100	0	0	0	0	0	0	1	0	0	1	0	0	0	0	0	0	0	0	1	0	0	1	0	0	0	0	#NULL!	0	0	#NULL!	#NULL!	0	0
1	116	0	0	0	0	0	0	0	#NULL!	1	2	#NULL!	8	68	3	100	1	0	1	0	1	0	1	0	0	1	0	0	1	0	0	1	0	0	0	0	0	2	0	0	0	0	0	1	1	0	#NULL!	0	0
1	117	0	0	0	#NULL!	0	#NULL!	#NULL!	#NULL!	1	2	#NULL!	8	80	3	100	2	1	1	0	#NULL!	0	1	0	0	1	1	0	0	1	0	1	0	#NULL!	0	0	0	0	0	0	0	0	0	1	0	0	#NULL!	0	0
0	118	0	0	0	0	0	0	0	#NULL!	1	2	#NULL!	8	44	2	100	0	0	0	0	0	0	1	0	0	1	1	0	0	1	0	1	0	0	0	0	0	0	0	0	0	0	0	0	0	0	#NULL!	0	0
1	119	0	0	0	0	0	0	0	#NULL!	0	2	#NULL!	1	70	3	100	1	0	1	1	1	0	1	0	0	0	0	0	0	0	0	0	0	1	0	0	0	0	0	0	0	0	0	0	0	1	#NULL!	0	0
1	120	1	1	0	0	1	4	0	#NULL!	0	2	#NULL!	7	74	2	100	1	0	1	0	0	0	1	0	0	0	0	0	0	0	0	0	0	0	0	0	0	2	0	0	0	0	0	0	0	0	#NULL!	0	0
1	121	1	1	0	0	1	2	0	#NULL!	0	2	#NULL!	9	56	2	100	0	0	0	1	0	0	1	0	0	0	0	0	0	0	0	0	1	0	0	0	0	0	0	0	0	0	0	0	0	0	#NULL!	0	0
1	122	1	1	1	12	1	6	0	#NULL!	0	2	#NULL!	12	82	2	100	2	1	1	0	0	0	1	0	0	0	0	0	0	0	0	0	0	1	1	0	0	1	0	0	0	0	0	0	0	1	#NULL!	0	0
1	123	0	0	0	0	0	0	0	3.25	0	2	#NULL!	6	76	4	100	2	1	1	1	0	0	1	1	0	0	1	0	0	0	0	0	0	1	0	0	0	0	0	0	0	0	0	0	0	0	#NULL!	0	0
1	124	0	0	0	0	0	0	0	#NULL!	0	2	#NULL!	6	74	3	100	1	0	1	1	0	0	1	0	0	0	1	0	0	0	0	0	0	0	0	0	0	0	0	0	0	0	0	0	0	0	#NULL!	0	0
0	125	0	0	0	0	0	0	0	6.75	0	2	#NULL!	3	62	1	100	0	0	0	0	0	0	1	0	0	0	0	0	0	0	0	0	0	0	1	0	0	0	0	0	1	1	0	0	0	1	#NULL!	1	8
0	126	0	0	0	0	0	0	#NULL!	#NULL!	0	2	#NULL!	6	71	4	100	1	0	1	0	0	1	1	0	1	0	0	0	1	0	0	0	0	0	1	0	1	1	0	0	1	0	0	0	1	0	#NULL!	1	8
0	127	0	0	0	0	0	0	0	#NULL!	1	2	#NULL!	6	76	1	100	2	1	1	0	0	0	0	0	0	0	0	0	0	0	0	1	0	1	1	0	0	0	0	0	1	1	0	0	0	0	#NULL!	1	8
0	128	0	0	0	#NULL!	0	#NULL!	#NULL!	#NULL!	0	2	#NULL!	#NULL!	70	2	100	1	0	1	0	#NULL!	0	1	0	0	0	0	0	0	0	1	0	0	#NULL!	1	0	0	0	0	0	1	1	0	0	0	0	#NULL!	1	4
1	129	0	0	0	#NULL!	0	#NULL!	#NULL!	#NULL!	0	3	#NULL!	8	76	4	100	2	1	1	0	#NULL!	0	1	1	0	1	0	0	0	0	0	0	0	#NULL!	0	0	0	0	0	0	0	0	0	0	0	0	#NULL!	0	0
0	130	0	0	1	4	1	5	0	2	0	3	6	6	64	2	100	0	0	0	1	0	0	1	0	0	0	0	0	0	0	0	0	1	1	1	0	0	2	0	0	1	0	0	0	0	1	#NULL!	1	4
1	131	0	0	0	0	1	2	0	#NULL!	0	3	#NULL!	8	80	3	100	2	1	1	1	0	0	1	0	0	0	0	0	0	0	0	0	1	1	0	0	0	0	0	0	0	0	0	0	0	0	#NULL!	0	0
0	132	0	0	0	#NULL!	0	#NULL!	#NULL!	#NULL!	0	3	#NULL!	6	65	2	100	1	0	1	1	#NULL!	0	0	0	0	0	0	0	0	0	0	0	0	#NULL!	0	0	0	0	0	0	0	0	0	0	0	0	#NULL!	0	0
1	133	0	0	0	0	0	0	0	4	0	4	#NULL!	3	84	4	100	2	1	1	1	0	0	0	1	0	1	1	0	0	0	0	0	0	1	0	0	0	0	0	0	0	0	0	1	0	0	#NULL!	0	0
1	134	1	1	0	0	1	2	0	#NULL!	0	4	#NULL!	10	88	7	100	2	1	1	1	#NULL!	0	1	1	1	1	0	0	1	0	0	0	0	0	1	1	1	0	0	1	1	0	0	0	0	0	#NULL!	0	0
1	135	0	0	0	0	1	1	0	#NULL!	0	4	#NULL!	8	77	6	100	2	1	1	1	0	1	1	0	1	1	1	0	1	1	0	0	0	1	1	1	1	1	0	1	0	0	0	1	0	0	#NULL!	0	0
0	136	1	1	1	4	1	15	0	3.5	1	4	2	8	68	3	100	1	0	1	0	#NULL!	1	1	1	0	0	0	0	0	1	0	1	0	1	0	0	0	0	0	0	0	0	0	0	1	0	#NULL!	0	0
1	137	0	0	0	0	0	0	0	#NULL!	0	4	#NULL!	12	70	4	100	1	0	1	1	#NULL!	#NULL!	1	0	0	1	#NULL!	#NULL!	1	#NULL!	0	0	0	0	0	0	0	0	0	0	0	0	0	#NULL!	#NULL!	0	#NULL!	0	0
1	138	0	0	0	0	1	1	0	4	1	5	#NULL!	8	77	7	100	2	1	1	1	#NULL!	0	1	1	1	1	0	0	1	0	#NULL!	1	#NULL!	0	1	1	1	0	0	1	1	0	#NULL!	1	0	#NULL!	#NULL!	0	0
0	139	1	1	0	0	0	0	0	3.25	0	5	#NULL!	6	75	2	100	2	1	1	0	1	1	1	0	0	0	0	0	0	0	0	0	0	1	0	0	0	0	0	0	0	0	0	0	1	0	#NULL!	0	0
1	140	1	1	1	2	1	6	0	#NULL!	1	6	#NULL!	12	75	3	100	2	1	1	0	0	1	0	1	0	1	1	1	0	0	0	1	0	1	0	0	0	0	0	0	0	0	0	0	1	0	#NULL!	0	0
1	141	0	0	0	0	0	0	0	#NULL!	0	6	#NULL!	#NULL!	71	6	100	1	0	1	0	1	0	1	1	1	1	0	0	1	0	0	0	0	0	1	1	1	0	0	1	0	0	0	0	0	0	#NULL!	0	0
1	142	0	0	0	#NULL!	0	#NULL!	#NULL!	#NULL!	0	6	#NULL!	#NULL!	75	6	100	2	1	0	0	#NULL!	#NULL!	1	0	1	1	1	0	0	#NULL!	0	0	0	#NULL!	1	1	1	1	0	1	0	0	0	#NULL!	0	#NULL!	#NULL!	0	0
0	143	1	1	0	0	0	0	0	3	0	6	#NULL!	1	66	2	100	1	0	1	1	0	0	0	0	0	0	0	0	1	0	0	0	0	1	0	0	0	0	0	0	0	0	0	0	0	0	#NULL!	1	1
0	144	0	0	0	0	1	4	0	#NULL!	0	6	#NULL!	#NULL!	80	3	100	2	1	1	1	0	0	0	1	0	0	0	0	0	0	1	0	1	1	1	0	0	0	0	0	1	1	0	0	0	0	#NULL!	1	8
0	145	1	1	1	2	1	3	1	#NULL!	0	6	#NULL!	9	84	3	100	2	1	1	1	0	1	1	0	0	0	0	0	1	0	0	0	0	1	0	0	0	0	0	0	0	0	0	1	1	0	#NULL!	0	0
0	146	0	0	0	0	0	0	#NULL!	#NULL!	0	6	#NULL!	6	60	#NULL!	100	0	0	0	1	#NULL!	#NULL!	#NULL!	#NULL!	#NULL!	#NULL!	#NULL!	#NULL!	#NULL!	#NULL!	0	0	0	1	0	#NULL!	#NULL!	0	#NULL!	#NULL!	0	0	#NULL!	#NULL!	#NULL!	0	#NULL!	0	0
[truncated: 94 more columns]
